# Supplementary material for: Prion disease: experimental models and reality
Source: Acta Neuropathol. 2017 Jan 13;133(2):197–222. doi: 10.1007/s00401-017-1670-5 (PMC5250673; doi:10.1007/s00401-017-1670-5)
Supplement: Supplementary file 1 — Supplementary material 1 (XLSX 22 kb) [file 401_2017_1670_MOESM1_ESM.xlsx]

## Sheet: Sheet1
	Mouse Line	ES cell origin / partner bacground/PrP sequence	Reference	Transgene copy number	PrPC expression level, Tg homozygotes if not specified otherwise	In comparison with
Knock-out Prnp0/0
	PrnpZH1/ZH1	ES: AB1 (129S7/SvEvBrd) / B6	Bueler, 1992		PrP knock-out
	PrnpEdbg/Edbg	ES: E14 (129/Ola) / 129/Ola	Manson, 1994		PrP knock-out
	PrnpNgsk/Ngsk	ES: J1 (129S4/SvJae) C57BL/6 (B6)	Sakaguchi, 1995		extensive KO, ectopic Dpl expr
	PrnpRcm/Rcm	ES: HM-1 (129/Ola) / 129/Ola	Moore, 1995		extensive KO, ectopic Dpl expr
	PrnpZH2/ZH2	ES: E14 (129/OlaHsd) / mixed B6129 background	Rossi, 2001		extensive KO, ectopic Dpl expr
	PrnpRkn/Rkn	ES: E14 (129P2/OlaHsd) / B6	Yokoyama, 2001		extensive KO, ectopic Dpl expr
	PrnpGFP/GFP	ES: HM-1 (129/Ola) / B6	Heikenwalder, 2008
	PrnpZH3/ZH3	C57BL/6L-PrnpZH3/ZH3	Nuvolone, 2016
Conditional knock-out Prnp0/0
	Tg37-Cre 22		Mallucci, 2002		conditional post-natal PrP knock-out
	Tg46-Cre 22		Mallucci, 2002		conditional post-natal PrP knock-out
Human PrP, Prnp 0/0 background
Transgenic	Tg110	Human (V129)	Telling, 1994	2 to 4	8x
	Tg152	Human (V129)	Telling, 1994	30-50	(3.4) - 4 to 8x	Human Brain
	Tg440	Human (M129)	Telling, 1995		2x	Human Brain
	Tg35	Human (M129)	Asante, 2002		2x	Human Brain
	Tg45	Human (M129)	Asante, 2002		4x	Human Brain
	Tg1	Human (M129)	Kong, 2005		2x	Mouse Brain
	Tg40	Human (M129)	Kong, 2005		1x	Mouse Brain
	Tg45/152	Human (MV129)	Asante, 2006		4 to 6x	Human Brain
	TgV#139	Human (V129)	Asano, 2006	4	1x	Knock In mice
	TgV#144	Human (V129)	Asano, 2006	5	1.3x	Knock In mice
	Tg650	Human (M129)	Beringue, 2008		6x	Human Brain
	Tg66	Human (M129)	Race, 2009		8-16x	Human Brain
	TgRM	Human (M129)	Race, 2009		2-4x	Human Brain
	Tg340	Human (M129)	Padilla, 2011		4x	Human Brain
	Tg2669	Human (M129) FVB background	Berry, 2013		hemizygous 4-5x	Mouse Brain
	Tg361	Human (V129)	Cassard, 2014		4x	Human Brain
	Tg340/361	Human (MV129)	Cassard, 2014		4x	Human Brain
	Tg21	Human (V129)	Notari, 2014		3x	Mouse Brain
	Tg40h	Human (M129)	Notari, 2014		2x	Mouse Brain
	Tg362	Human (V129)	Notari, 2014		~8x	Human Brain
	Tg183	Human (V127M129) homozygous	Asante, 2015		2x	Human Brain
	Tg190	Human (V127M129) homozygous	Asante, 2015		1x	Human Brain
	Tg35c	Human (G127M129) homozygous	Asante, 2015		2x	Human Brain
	Tg152c	Human (G127V129) homozygous	Asante, 2015		6x	Human Brain
	Tg152c+/-	Human (G127V129) hemizygous	Asante, 2015		3x	Human Brain
	Tg19273	Human (V129)	Watts, 2015		2.6x	Mouse Brain
	Tg7879	Human (V129)	Watts, 2015		4.3x	Mouse Brain
	Tg19272	Human (V129)	Watts, 2015		4.5	Mouse Brain
Knock-in (cre-loxP)
	Ki-Cre-loxP		Kitamoto, 1996		not available	not available
	direct replace 129Ola	Human (V129)	Bishop, 2006		1x	not available
	direct replace 129Ola	Human (M129)	Bishop, 2006		1x	not available
	direct replace 129Ola	Human (MV129)	Bishop, 2006		1x	not available
	Ki-Hu129MM	Human (129MM)	Asano, 2006		1x	not available
	Ki-Hu129MV	Human (129MV)	Asano, 2006		1x	not available
	Ki-Hu129VV	Human (129VV)	Asano, 2006		1x	not available
	Ki-Hu219E/K		Hizume, 2009		not available	not available
	Ki-Hu219E/O		Hizume, 2009		not available	not available
	Ki-Hu219K/O		Hizume, 2009		not available	not available
	Ki-Hu219E/E		Hizume, 2009		not available	not available
	Ki-Hu219K/K		Hizume, 2009		not available	not available
Transgenic and Knock-in
	Tg+Ki-Hu129VV 139	Ki-Hu129VV + TgV#139	Asano, 2006		not available	not available
	Tg+Ki-Hu129VV 144	Ki-Hu129VV + TgV#144	Asano, 2006		not available	not available
	Tg+Ki-Hu129MM	Ki-Hu129MM + Tg	Koboyashi, 2007		1.2	Ki-Hu129MM and Ki-Hu129VV
	Tg+Ki-Hu129M4RM4R		Koboyashi, 2007		9.8x	Ki-Hu129MM and Ki-Hu129VV
	Tg+Ki-Hu129VV		Koboyashi, 2007		2.1x	Ki-Hu129MM and Ki-Hu129VV
Chimeric Mouse/Human PrP
Transgenic	TgB5378	MHu2M	Telling, 1994	2-4x	~1x	Human Brain
	Tg22372	MHu2M (M165V,E167Q), M129	Korth, 2003		0.8 - 2x	Mouse Brain
	Tg1014	MHu2M (M111V,M165V,E167Q), M129	Giles, 2010		2.8	Mouse Brain
	Tg17103	MHu2,M129	Giles, 2012		1.2	Mouse Brain
	Tg17051	MHu2,M129	Giles, 2012		2.8	Mouse Brain
	Tg17062	MHu2,M129	Giles, 2012		4.9	Mouse Brain
	Tg10355	MHu2,V129	Giles, 2012		1.1	Mouse Brain
	Tg7104	MHu2,V129	Giles, 2012		1.3	Mouse Brain
	Tg6550	MHu2,V129	Giles, 2012		1.8	Mouse Brain
	Tg7110	MHu2,V129	Giles, 2012		2.4	Mouse Brain
	Tg1208	MHu2,M129,M108L	Giles, 2012		0.3	Mouse Brain
	Tg1284	MHu2,M129,M108L	Giles, 2012		0.3	Mouse Brain
	Tg10027	MHu2,M129,I137M	Giles, 2012		1.8	Mouse Brain
	Tg10025	MHu2,M129,I137M	Giles, 2012		2	Mouse Brain
	Tg3018	MHu2,M129,S142N	Giles, 2012		1.1	Mouse Brain
	Tg3061	MHu2,M129,S142N	Giles, 2012		1.5	Mouse Brain
	Tg16914	MHu2,M129,Y144W	Giles, 2012		<0.05	Mouse Brain
	Tg17421	MHu2,M129,Y144W	Giles, 2012		<0.05	Mouse Brain
	Tg4561	MHu2,M129,H154Y	Giles, 2012		0.3	Mouse Brain
	Tg5099	MHu2,M129,H154Y	Giles, 2012		0.1	Mouse Brain
Knock-in	Ki-ChM	ChM	Kitamoto, 2002		1x	not available
Mouse PrP expression and overexpression
Transgenic	Tg94	Mouse PrP-B overexpression	Hsiao, 1990	>10	4x	Mouse Brain
	Tg117	Mouse PrP-B overexpression	Hsiao, 1990	>10	4x	Mouse Brain
	TgB4053	Mouse PrP-A overexpression	Carlson, 1994	>30	8x	Mouse Brain
	Tg15	Mouse PrP-B overexpression	Carlson, 1994	>30	not available	not available
	Tga20	Mouse wild type PrPC overexpression	Fischer, 1996	30	6-8x	Mouse Brain
	Tga19	Mouse wild type PrPC overexpression	Fischer, 1996	30	3-4x	Mouse Brain
	Tg37	PrP overexpression, hemizygous or homozygous; FVB background; Prnp0/0 MloxP	Mallucci, 2002		3-4x hemizygous; 6x homozygous	not available
	Tg46	PrP expression; Prnp0/0 MloxP	Mallucci, 2002		1x	not available
Mouse Transgenesis
	TgMBP-PrP (Tg640)	Prnp0/0	Prinz, 2004		~35% in brain and 7% in sciatic nerve from wt mouse	Mouse Brain
	TgNSE-PrP	Prnp0/0	Radovanovic, 2005		not available	not available
	TgPLP-PrP (Line 159)	Prnp0/0	Bremer, 2010		In sciatic nerves similar to wt mouse, although Prnp mRNA 12x higher	Mouse Brain
Mouse expressing Hamster PrP
	Tg69	Syrian hamster	Scott, 1989	~4-8	Present	Syrian hamster
	Tg71	Syrian hamster	Scott, 1989	~4-8	1-2x	Syrian hamster
	Tg81	Syrian hamster	Scott, 1989	~30	2-4x	Syrian hamster
	Tg7	Syrian hamster	Prusiner, 1990	>60	4-8x	Syrian hamster
	Tg10	Syrian hamster	Race, 1995	~10	Present	not available
	Tg52NSE	Neurone specific hamster PrP expression	Race, 1995	~8	Present	not available
Chimeric Mouse/Hamster PrP
	Tg(MH2M)-92	Ha/Mouse chimera	Scott, 1993		2-4x	Syrian hamster
	Tg(MH2M)-285	Ha/Mouse chimera	Scott, 1993		4x	Syrian hamster
	Tg(MH2M)-321	Ha/Mouse chimera	Scott, 1993		2x	Syrian hamster
	Tg(MH2M)-294	Ha/Mouse chimera	Scott, 1993		16-32x	Syrian hamster
Mouse expressing Bankvole PrP
	Tg3118+/-	Bankvole, hemizygous, M109	Watts, 2012		2.7x	Mouse Brain
	Tg22019+/-	Bankvole, hemizygous, M109	Watts, 2012		4.9x	Mouse Brain
	Tg3574+/-	Bankvole, hemizygous, I109	Watts, 2012		3.6x	Mouse Brain
	Tg3581+/-	Bankvole, hemizygous, I109	Watts, 2012		5.3x	Mouse Brain
	Tg3574+/+	Bankvole, homozygous, I109	Watts, 2012		5.7x	Mouse Brain
	Tg3615+/-	Bankvole, hemizygous, I109	Watts, 2012		7.8x	Mouse Brain
	Tg3581+/+	Bankvole, homozygous, I109	Watts, 2012		8.8x	Mouse Brain
Mouse PrP with deletions
	Tge19h	PrPdelNco	Fischer, 1996	150	3-4x	Mouse Brain
	Tge19l	PrPdelNco	Fischer, 1996	15	1.5-2.5x	Mouse Brain
	Tgd11	PrPdelN-term	Fischer, 1996	30	6x	Mouse Brain
	Tgd12	PrPdelN-term	Fischer, 1996	40	10-12x	Mouse Brain
	TgC4	PrPC del 32-93	Shmerling, 1998	25	4x	Mouse Brain
	TgC15	PrPC del 32-93	Shmerling, 1998	25	3x	Mouse Brain
	TgD32	PrPC del 32-106	Shmerling, 1998	15	3x	Mouse Brain
	TgF35	PrPC del 32-134	Shmerling, 1998	70	2x	Mouse Brain
	TgF11	PrPC del 32-134	Shmerling, 1998	20	2x	Mouse Brain
	TgE11	PrPC del 32-121	Shmerling, 1998	70	6x	Mouse Brain
	Tg9949	Mouse overexpression MoPrP(89-231)	Legname, 2004		16x	Syrian hamster
	Tg23+/-	Mouse, Heterozygous GPI-	Chesebro, 2005		Present	Mouse Brain
	Tg44+/-	Mouse, Heterozygous GPI-	Chesebro, 2005		Present	Mouse Brain
	Tg23+/+	Mouse, Homozygous GPI+	Chesebro, 2010		2x than Tg23+/-	not available
	Tg44+/+	Mouse, Homozygous GPI+	Chesebro, 2010		2x than Tg44+/-	not available
	TgPrPdelHC, line 1146	Mouse expressing PrP variant lacking hydrophobic core (aa 111-134)	Bremer, 2010		not available
	Tg8015 (GPI anchorless PrP)	Mouse, C-terminal Myc tag	Stohr, 2011		1.7x	not available
	Tg24600	Bank vole, (BVPrP,I109,delGPI)	Watts, 2016	22	0.5	Mouse Brain
Chimeric Mouse/Hamster PrP with deletions
	MHM2del23-88/Prnp0/+	Ha/Mouse chimera with 23-88 deletion	Uchiyama, 2014		4x (mutant PrP)	Mouse Brain
	MHM2del23-88/Prnp0/0	Ha/Mouse chimera with 23-88 deletion	Uchiyama, 2014		4x (mutant PrP)	Mouse Brain
Tg mice with single amino acid substitutions in various PrP sequences modeled to mimick inherited prion disease
	Tg174 (MoPrP-101L)	Mouse	Hsiao, 1990	~60	8x	Mouse Brain
	Tg87 (MoPrP-101L)	Mouse	Hsiao, 1994	~60	8x	Mouse Brain
	Tg196 (MoPrP-101L)	Mouse	Hsiao, 1994	~9	low levels	Mouse Brain
	101L	Mouse	Moore, 1995		1x	Mouse Brain
	SV40-101L	Mouse	Moore, 1995		2x	Mouse Brain
	Tg69(MHu2MPrP, P102L)	Chimera mouse-human (M128)	Telling, 1995		2x	Mouse Brain
	TgSHaPrP(A117V)L (E15781)	Syrian hamster	Hegde, 1996		0.4x	Syrian hamster
	TgSHaPrP(A117V)H (E15727)	Syrian hamster	Hegde, 1996		4x	Syrian hamster
	Tg2866 (MoPrP-101L)	Mouse	Telling, 1996		8x	Mouse Brain
	Tg2247 (MoPrP-101L)	Mouse	Telling, 1996		8x	Mouse Brain
	Tg2862 (MoPrP-101L)	Mouse	Telling, 1996		32x	Mouse Brain
	Tg(MoPrP-E199K)5182	Mouse	Telling, 1996		8x	Mouse Brain
	SHaPrPc(T183A)	Syrian hamster	Dearmond, 1997		not available	not available
	SHaPrPc(T183A, T199A)	Syrian hamster	Dearmond, 1997		not available	not available
	SHaPrPc(T199A) 315	Syrian hamster	Dearmond, 1997		2-4x	Syrian hamster
	SHaPrPc(T199A) 317	Syrian hamster	Dearmond, 1997		2-4x	Syrian hamster
	MHu2MPrP (E200K)	Chimera mouse-human	Dearmond, 1997		not available	not available
	MHu2MPrP (D178N)	Chimera mouse-human	Dearmond, 1997		not available	not available
	Prnpa101PL	Mouse	Manson, 1999		not available	not available
	Prnpa101LL	Mouse	Manson, 1999		~1x	Mouse Brain
	Tg(GSS)22	Mouse	Nazor, 2005		12x	not available
	Tg(CJD)128V	Mouse (V128)	Dossena, 2008		2x	not available
	Tg(A116V),128V	Mouse (M128V)	Yang, 2009		4-6x	not available
	ki-3F4-FFI	Mouse 3F4 epitope tag	Jackson, 2009		1x	not available
	Tg27 (HuPrP102L,129M)	Human (M129)	Asante, 2009	11 (hemizygous mice)	3x	Human Brain
	Tg33 (HuPrP102L,129M)	Human (M129)	Asante, 2009	5 (hemizygous mice)	1.5x	Human Brain
	Tg23 (HuPrP200K,129M)	Human (M129)	Asante, 2009	5 (hemizygous mice)	3x	Human Brain
	Tg49 (HuPrP200K,129M)	Human (M129)	Asante, 2009		2x	Human Brain
	(TgMHu2M)E199KPrP	Chimera mouse-human	Friedman-Levi, 2011		2x	not available
	113LBoPrPC-Tg037	Cattle	Torres, 2013		6x	not available
	HuPrP117V,129V	Human (V129)	Asante, 2013		3x	Human Brain
	ki-3F4-CJD	Mouse 3F4 epitope tag	Jackson, 2013		1x	not available
	Tg(HuPrP,V129,A224V), 18807	Human (V129)	Watts, 2015		1.5x	Mouse Brain
	Tg(HuPrP,V129,A224V), 8421	Human (V129)	Watts, 2015		2.6	Mouse Brain
	Tg(HuPrP,V129,A224V), 8422	Human (V129)	Watts, 2015		2.9	Mouse Brain
	Tg(HuPrP,V129,A224V), 8387	Human (V129)	Watts, 2015		3.2	Mouse Brain
	Tg(FFI-K5)	Mouse 3F4 epitope tag	Bouybayoune, 2015	18	0.7x	Mouse Brain
	Tg(FFI-10)	Mouse	Bouybayoune, 2015	15	1x	Mouse Brain
	Tg(FFI-15)	Mouse	Bouybayoune, 2015	2	0.5x	Mouse Brain
	Tg(FFI-26)	Mouse	Bouybayoune, 2015	31	2x	Mouse Brain
	Tg(FFI-31)	Mouse	Bouybayoune, 2015	1	0.03x	Mouse Brain
	Tg15972	Bank vole, (BVPrP,I109,D178N)	Watts, 2016	20	0.4x	Mouse Brain
	Tg15464	Bank vole, (BVPrP,I109,D178N)	Watts, 2016		0.4x	Mouse Brain
	Tg15465	Bank vole, (BVPrP,I109,D178N)	Watts, 2016		0.4x	Mouse Brain
	Tg15965	Bank vole, (BVPrP,I109,D178N)	Watts, 2016	3	0.5x	Mouse Brain
	Tg14205	Bank vole, (BVPrP,I109,E200K)	Watts, 2016		0.6x	Mouse Brain
	Tg14210	Bank vole, (BVPrP,I109,E200K)	Watts, 2016		1.2x	Mouse Brain
	Tg7253	Bank vole, (BVPrP,I109,E200K)	Watts, 2016		1.7x	Mouse Brain
	Tg4253	Bank vole, (BVPrP,I109,E200K)	Watts, 2016		2.4	Mouse Brain
	Tg7271	Bank vole, (BVPrP,I109,E200K)	Watts, 2016		2.7	Mouse Brain
Mouse or human PrP insertions
	PG14, homolog of 9-0PRI insertion	Mouse 3F4 epitope tag	Chiesa, 1998		1x	not available
	Ki-Hu129M4R/M4R	Human (M129)	Kobayashi, 2007		not available	NA
Mouse PrP with various other alterations					not available	not available
	189V	Mouse	Moore, 1995		not available	not available
	108F	Mouse	Moore, 1995		not available	not available
	108F-189V	Mouse	Moore, 1995		not available	not available
	Tgc35	Mouse Prnp (cosmid)	Fischer, 1996	40	4-5x	Mouse Brain
	Tgb24	Mouse PrPcDNA	Fischer, 1996	150	not detected	Mouse Brain
	129/Ola PrP A (108L189T)	Mouse	Moore, 1998		1x	Mouse Brain
	129/Ola PrP gtB (108F189V)	Mouse	Moore, 1998		1x	Mouse Brain
	VM/Dk PrPB (108F189V)	Mouse	Moore, 1998		1x	Mouse Brain
	MoPrP(Q218K)-22500 Prnp0/0	Mouse	Perrier, 2002		32x	Mouse Brain
	MoPrP(Q218K)-22500 Prnp+/+	Mouse	Perrier, 2002		32x mutant and 1x wt	Mouse Brain
	MoPrP(Q218K)-21603 Prnp0/0	Mouse	Perrier, 2002		16x	Mouse Brain
	MoPrP(Q218K)-21603 Prnp+/+	Mouse	Perrier, 2002		16x mutant and 1x wt	Mouse Brain
	MoPrP(Q167R) Prnp0/0	Mouse	Perrier, 2002		1x	Mouse Brain
	MoPrP(Q167R) Prnp+/+	Mouse	Perrier, 2002		1x	Mouse Brain
Intercrossed
	Rag1-/-Prnp0/0	Mouse with null PrP bacground crossed with mouse line lacking B and T lymphocytes	Bremer, 2010
	CD11b-HSVTK:tga20 (Tga20TK+)	Mouse overexpressing mouse PrP crossed with mouse line expressing the HSV TK under the control of CD11b promoter	Zhu, 2016
	Tga20TK+:Tga20 (Tga20+/+;TK+)	Mouse as above but with homozygous Tga20 transgene	Zhu, 2016
Fused
	Tg550	full-length murine PrP fused to the immunoglobulin Fcγ tail of human IgG1; Prnptm1-Tg(PrP/FcStop)Zbz, low expression	Meier, 2003
	Tg588	full-length murine PrP fused to the immunoglobulin Fcγ tail of human IgG1; Prnptm1-Tg(PrP/FcStop)Zbz, high expression	Meier, 2003
	Tg550-o	PrP-Fc2/Prnp0/0	Meier, 2003
Wild-type
	CD-1	Mouse, Wild-type
	C57BL/6J	Mouse, Wild-type
	C57BL/6N	Mouse, Wild-type
	129/Ola	Mouse, Wild-type
	Balb/c	Mouse, Wild-type, albino
	FVB/NJ	Mouse, Homozygous for Pde6b rd1
	SJL	Mouse, Homozygous forPde6b rd1
	RIII	Mouse, Wild-type
	VM	Mouse, Wild-type
